# Supplementary material for: The m7G-Related Long Noncoding RNA Signature Predicts Prognosis and Indicates Tumour Immune Infiltration in Colon Cancer
Source: Front Genet. 2022 Jun 29;13:892589. doi: 10.3389/fgene.2022.892589 (PMC9277109; doi:10.3389/fgene.2022.892589)
Supplement: Supplementary file 3 [file DataSheet2.ZIP]

Archive with 4 entries (4 files):
- NIFK-AS1.xlsx
- RNF216P1.xlsx
- ZEB1-AS1.xlsx
- ZKSCAN2-DT.xlsx
