# Supplementary material for: The m7G-Related Long Noncoding RNA Signature Predicts Prognosis and Indicates Tumour Immune Infiltration in Colon Cancer
Source: Front Genet. 2022 Jun 29;13:892589. doi: 10.3389/fgene.2022.892589 (PMC9277109; doi:10.3389/fgene.2022.892589)
Supplement: Supplementary file 3 [file DataSheet2.ZIP › NIFK-AS1.xlsx]

## Sheet: 0
target	sample	生物集名称	ct		Δct		ΔΔct	2^-ΔΔct
GAPDH	HT29		16.5733	16.5806
GAPDH	HT29		16.6061	16.5806
GAPDH	HT29		16.5624	16.5806
GAPDH	NCM460		15.095	15.0771
GAPDH	NCM460		15.0645	15.0771
GAPDH	NCM460		15.0717	15.0771
GAPDH	SW620		15.8284	15.8137
GAPDH	SW620		15.7492	15.8137
GAPDH	SW620		15.8634	15.8137
NIFK-AS1	HT29		26.5617	16.5806	9.98114	12.087	-2.1059	4.30467
NIFK-AS1	HT29		26.2841	16.5806	9.70351	12.087	-2.38354	5.21814
NIFK-AS1	HT29		26.4636	16.5806	9.88297	12.087	-2.20407	4.60778
NIFK-AS1	NCM460		27.1744	15.0771	12.0973	12.087	0.010256	0.992916
NIFK-AS1	NCM460		27.1226	15.0771	12.0455	12.087	-0.0415073	1.02919
NIFK-AS1	NCM460		27.1954	15.0771	12.1183	12.087	0.0312513	0.978571
NIFK-AS1	SW620		25.6643	15.8137	9.85068	12.087	-2.23636	4.71208
NIFK-AS1	SW620		25.7776	15.8137	9.96393	12.087	-2.12311	4.35633
NIFK-AS1	SW620		25.5751	15.8137	9.76145	12.087	-2.3256	5.01273

## Sheet: 运行信息
文件名	admin_2022-01-25 16-00-42_BR009259.pcrd
由用户创建	admin
注释
ID
运行已启动	01/25/2022 08:00:56 UTC
运行已结束	01/25/2022 09:21:22 UTC
样品体积	10
盖温度	105
扩增程序文件名	刘力的扩i增模板.prcl
反应板设置文件名	Quick Plate_96 wells_SYBR Only.pltd
基座序列号	BR009259
光学头序列号	788BR08991
CFX Manager 版本	3.1.1517.0823.
