# Supplementary material for: The m7G-Related Long Noncoding RNA Signature Predicts Prognosis and Indicates Tumour Immune Infiltration in Colon Cancer
Source: Front Genet. 2022 Jun 29;13:892589. doi: 10.3389/fgene.2022.892589 (PMC9277109; doi:10.3389/fgene.2022.892589)
Supplement: Supplementary file 3 [file DataSheet2.ZIP › RNF216P1.xlsx]

## Sheet: 0
target	sample	生物集名称	ct		Δct		ΔΔct	2^-ΔΔct
GAPDH	HT29		16.4578	16.4877
GAPDH	HT29		16.5	16.4877
GAPDH	HT29		16.5054	16.4877
GAPDH	NCM460		15.4565	15.3656
GAPDH	NCM460		15.3864	15.3656
GAPDH	NCM460		15.2541	15.3656
GAPDH	SW620		16.2663	16.2011
GAPDH	SW620		16.1279	16.2011
GAPDH	SW620		16.2091	16.2011
RNF216P1	HT29		24.8875	16.4877	8.39979	9.18101	-0.78122	1.71858
RNF216P1	HT29		24.8203	16.4877	8.33258	9.18101	-0.848438	1.80055
RNF216P1	HT29		24.8601	16.4877	8.37236	9.18101	-0.808658	1.75158
RNF216P1	NCM460		24.5663	15.3656	9.20069	9.18101	0.0196726	0.986457
RNF216P1	NCM460		24.5768	15.3656	9.21121	9.18101	0.0301985	0.979286
RNF216P1	NCM460		24.4968	15.3656	9.13114	9.18101	-0.0498711	1.03517
RNF216P1	SW620		24.0381	16.2011	7.83699	9.18101	-1.34403	2.53859
RNF216P1	SW620		24.0669	16.2011	7.86574	9.18101	-1.31528	2.4885
RNF216P1	SW620		24.091	16.2011	7.88983	9.18101	-1.29118	2.44729

## Sheet: 运行信息
文件名	admin_2022-01-24 17-48-07_BR009259.pcrd
由用户创建	admin
注释
ID
运行已启动	01/24/2022 09:48:16 UTC
运行已结束	01/24/2022 11:08:23 UTC
样品体积	10
盖温度	105
扩增程序文件名	刘力的扩i增模板.prcl
反应板设置文件名	Quick Plate_96 wells_SYBR Only.pltd
基座序列号	BR009259
光学头序列号	788BR08991
CFX Manager 版本	3.1.1517.0823.
