# Supplementary material for: The m7G-Related Long Noncoding RNA Signature Predicts Prognosis and Indicates Tumour Immune Infiltration in Colon Cancer
Source: Front Genet. 2022 Jun 29;13:892589. doi: 10.3389/fgene.2022.892589 (PMC9277109; doi:10.3389/fgene.2022.892589)
Supplement: Supplementary file 3 [file DataSheet2.ZIP › ZEB1-AS1.xlsx]

## Sheet: 0
target	sample	生物集名称	ct	起始模板量 (SQ)	起始模板量的对数值	SQ 平均值	SQ 标准偏差	设定点	反应孔注释		Δct		ΔΔct	2^-ΔΔct
GAPDH	HT29		16.4212				0	60		16.4313
GAPDH	HT29		16.4928				0	60		16.4313
GAPDH	HT29		16.3801				0	60		16.4313
GAPDH	NCM460		15.2205				0	60		15.2602
GAPDH	NCM460		15.3189				0	60		15.2602
GAPDH	NCM460		15.2411				0	60		15.2602
GAPDH	SW620		16.3891				0	60		16.3749
GAPDH	SW620		16.4208				0	60		16.3749
GAPDH	SW620		16.3149				0	60		16.3749
ZEB1-AS1	HT29		25.8147				0	60		16.4313	9.3834	11.9673	-2.58391	5.99563
ZEB1-AS1	HT29		25.9559				0	60		16.4313	9.52459	11.9673	-2.44273	5.43669
ZEB1-AS1	HT29		25.9542				0	60		16.4313	9.52283	11.9673	-2.44449	5.44332
ZEB1-AS1	NCM460		27.2371				0	60		15.2602	11.977	11.9673	0.00964816	0.993335
ZEB1-AS1	NCM460		27.1683				0	60		15.2602	11.9081	11.9673	-0.0591769	1.04187
ZEB1-AS1	NCM460		27.277				0	60		15.2602	12.0168	11.9673	0.0495287	0.966252
ZEB1-AS1	SW620		26.3384				0	60		16.3749	9.96347	11.9673	-2.00385	4.01069
ZEB1-AS1	SW620		26.1364				0	60		16.3749	9.76147	11.9673	-2.20585	4.61345
ZEB1-AS1	SW620		26.1329				0	60		16.3749	9.75793	11.9673	-2.20938	4.62478

## Sheet: 运行信息
文件名	admin_2022-01-24 17-48-07_BR009259.pcrd
由用户创建	admin
注释
ID
运行已启动	01/24/2022 09:48:16 UTC
运行已结束	01/24/2022 11:08:23 UTC
样品体积	10
盖温度	105
扩增程序文件名	刘力的扩i增模板.prcl
反应板设置文件名	Quick Plate_96 wells_SYBR Only.pltd
基座序列号	BR009259
光学头序列号	788BR08991
CFX Manager 版本	3.1.1517.0823.
