# Supplementary material for: The m7G-Related Long Noncoding RNA Signature Predicts Prognosis and Indicates Tumour Immune Infiltration in Colon Cancer
Source: Front Genet. 2022 Jun 29;13:892589. doi: 10.3389/fgene.2022.892589 (PMC9277109; doi:10.3389/fgene.2022.892589)
Supplement: Supplementary file 3 [file DataSheet2.ZIP › ZKSCAN2-DT.xlsx]

## Sheet: 0
target	sample	生物集名称	ct	起始模板量 (SQ)	起始模板量的对数值	SQ 平均值	SQ 标准偏差	设定点	反应孔注释		Δct		ΔΔct	2^-ΔΔct
GAPDH	HT29		15.7486				0	60		15.705
GAPDH	HT29		15.6675				0	60		15.705
GAPDH	HT29		15.6988				0	60		15.705
GAPDH	NCM460		14.541				0	60		14.5378
GAPDH	NCM460		14.4912				0	60		14.5378
GAPDH	NCM460		14.5812				0	60		14.5378
GAPDH	SW620		15.6205				0	60		15.5349
GAPDH	SW620		15.5533				0	60		15.5349
GAPDH	SW620		15.4308				0	60		15.5349
ZKSCAN2-DT	HT29		30.6323				0	60		15.705	14.9273	17.0214	-2.09404	4.26943
ZKSCAN2-DT	HT29		30.332				0	60		15.705	14.6271	17.0214	-2.39428	5.25714
ZKSCAN2-DT	HT29		31.1294				0	60		15.705	15.4244	17.0214	-1.59694	3.02502
ZKSCAN2-DT	NCM460		31.4691				0	60		14.5378	16.9313	17.0214	-0.0900679	1.06442
ZKSCAN2-DT	NCM460		31.6409				0	60		14.5378	17.1031	17.0214	0.0817323	0.944922
ZKSCAN2-DT	NCM460		31.5675				0	60		14.5378	17.0297	17.0214	0.00833559	0.994239
ZKSCAN2-DT	SW620		31.4943				0	60		15.5349	15.9594	17.0214	-1.06197	2.08778
ZKSCAN2-DT	SW620		31.631				0	60		15.5349	16.0961	17.0214	-0.925256	1.89902
ZKSCAN2-DT	SW620		30.7509				0	60		15.5349	15.2161	17.0214	-1.80527	3.49496

## Sheet: 运行信息
文件名	admin_2022-01-30 14-54-02_BR009259.pcrd
由用户创建	admin
注释
ID
运行已启动	01/30/2022 06:54:18 UTC
运行已结束	01/30/2022 08:14:38 UTC
样品体积	10
盖温度	105
扩增程序文件名	刘力的扩i增模板.prcl
反应板设置文件名	Quick Plate_96 wells_SYBR Only.pltd
基座序列号	BR009259
光学头序列号	788BR08991
CFX Manager 版本	3.1.1517.0823.
